# Supplementary material for: Investigate the relationship between the retraction reasons and the quality of methodology in non-Cochrane retracted systematic reviews: a systematic review
Source: Syst Rev. 2024 Jan 12;13:24. doi: 10.1186/s13643-023-02439-3 (PMC10785437; doi:10.1186/s13643-023-02439-3)
Supplement: Supplementary file 1 — Additional file 1. Search strategy. [file 13643_2023_2439_MOESM1_ESM.xlsx]

## Sheet: Sheet4
Title	Pub/Year	Pub/Month	Journal	Country	Retract/Year	Retract/Month	IF	Requester Retraction	Retraction/Resaon	Main Resaon of Retraction
