# Supplementary material for: Investigate the relationship between the retraction reasons and the quality of methodology in non-Cochrane retracted systematic reviews: a systematic review
Source: Syst Rev. 2024 Jan 12;13:24. doi: 10.1186/s13643-023-02439-3 (PMC10785437; doi:10.1186/s13643-023-02439-3)
Supplement: Supplementary file 3 — Additional file 3. [file 13643_2023_2439_MOESM3_ESM.xlsx]

## Sheet: Sheet4
Title	Publication year	Journal	DOI
XRCC3 T241M polymorphism is associated risk of hepatocellular carci0ma in the Chinese	2013	Tumor Biology	10.1007/s13277-013-0765-4
Vitamin D receptor gene ApaI polymorphism and breast cancer susceptibility: a meta-analysis	2014	Tumor Biology	10.1007/s13277-013-1107-2
VEGF genetic polymorphisms may contribute to the risk of diabetic nephropathy in patients with diabetes mellitus: a meta-analysis	2014	ScientificWorldJournal	10.1155/2014/624573
Use of Virtual Reality for the Management of Anxiety and Pain in Dental Treatments: Systematic Review and Meta-Analysis	2020	J Clin Med	10.3390/jcm9041025
Treatment comparison of femoral shaft with femoral neck fracture: a meta-analysis	2020	J Orthop Surg Res	10.1186/s13018-019-1496-z
To Systematically Evaluate and Analyze the Efficacy and Safety of Transcatheter Arterial Chemoembolization (TACE) in the Treatment of Primary Liver Cancer	2022	JOURNAL OF HEALTHCARE ENGINEERING	10.1155/2022/8223336
Timing of Acupuncture Treatment in Peripheral Facial Paralysis: A Systematic Review and Meta-Analysis	2021	Computational and Mathematical Methods in Medicine	10.1155/2021/4221955
Therapeutic benefits of phosphodiesterase-5 inhibition in chronic heart failure: A meta-analysis	2017	INTERVENTIONAL MEDICINE AND APPLIED SCIENCE	10.1556/1646.9.2017.26.
The use of hydrogen peroxide in the treatment of burn wound infection: a systematic review, and survey of current clinical practice in the United Kingdom	2020	Int J Burns Trauma	International journal of burns and trauma
The safety profile of probiotic VSL#3®. A meta-analysis of safety data from double-blind, randomized, placebo-controlled clinical trials	2020	EUROPEAN REVIEW FOR MEDICAL AND PHARMACOLOGICAL SCIENCES	10.26355/eurrev_202001_20082
The risk of prostate cancer in pilots: a meta-analysis	2015	Aerospace medicine and human performance	10.3357/amhp.4075.2015
The relationship between subclinical thyroid dysfunction and the risk of fracture or low bone mineral density: a systematic review and meta-analysis of cohort studies	2018	Journal of Bone and Mineral Metabolism	10.1007/s00774-017-0828-5
The relationship between physical activity and health-related quality of life: a systematic review of current evidence	2009	Scand J Med Sci Sports	10.1111/j.1600-0838.2009.00939.x
The interaction between smoking and GSTM1 variant on lung cancer in the Chinese population	2013	Tumor Biology	10.1007/s13277-012-0562-5
The impact of repeated vaccination on influenza vaccine effectiveness: a systematic review and meta-analysis	2017	Bmc Medicine	10.1186/s12916-017-0919-0
The epidemiology and chemotherapeutic approaches to the control of urinary schistosomiasis in school-age children (SAC): A systematic review	2020	BMC Infectious Diseases	10.1186/s12879-020-4820-7
The efficiency and safety of tranexamic acid for reducing blood loss in open myomectomy: A meta-Analysis of randomized controlled trials	2018	Medicine	10.1097/MD.0000000000009793
The Efficacy of Glucocorticoids in the Treatment of Nonarteritic Anterior Ischemic Optic Neuropathy: A Systematic Review and Meta-Analysis	2022	Computational and Mathematical Methods in Medicine	10.1155/2022/2935992
The Efficacy of Epidermal Growth Factor Receptor Tyrosine Kinase Inhibitors for Molecularly Selected Patients with 0n-Small Cell Lung Cancer: A Meta-Analysis of 30 Randomized Controlled Trials	2016	Targeted Oncology	10.1007/s11523-015-0376-7
The Efficacy of Adjuvant Targeted Therapy in Patients with Advanced Renal Cell Carcinoma: A Systematic Review and Meta-Analysis	2022	Computational and Mathematical Methods in Medicine	10.1155/2022/7341294
The Efficacy and Safety of Budesonide/Glycopyrronium/Formoterol in the Treatment of COPD in the Elderly	2022	CONTRAST MEDIA & MOLECULAR IMAGING	10.1155/2022/8382295
The efficacy and safety of besifloxacin for acute bacterial conjunctivitis: a Meta-analysis	2019	International Journal of Ophthalmology	10.18240/ijo.2019.06.24
The Effects of Rural Residents' Sleep Quality on the Incidence of Agricultural Injuries: A Meta-Analysis	2022	CONTRAST MEDIA & MOLECULAR IMAGING	10.1155/2022/3832535
The Effects of Exercise Interventions on Mental Health in Chinese Older Adults	2022	JOURNAL OF ENVIRONMENTAL AND PUBLIC HEALTH	10.1155/2022/7265718
The effectiveness of group-based behavioral activation in the treatment of depression: An updated meta-analysis of randomized controlled trial	2017	J Affect Disord	10.1016/j.jad.2016.08.026
The Effect of Social Cognitive Interaction Training on Schizophrenia: A Systematic Review and Meta-Analysis of Comparison with Conventional Treatment	2022	BIOMED RESEARCH INTERNATIONAL	10.1155/2022/3394978
The Effect of Preterm Birth on Maximal Aerobic Exercise Capacity and Lung Function in Healthy Adults: A Systematic Review and Meta-analysis	2022	SPORTS MEDICINE	10.1007/s40279-022-01710-2
The effect of combined application of pentoxifylline and vitamin E for the treatment of osteoradionecrosis of the jaws: A meta-analysis	2021	Oral Surgery, Oral Medicine, Oral Pathology and Oral Radiology	10.1016/j.oooo.2021.10.015
The Effect of Bilingualism on Older Adults' Inhibitory Control: A Meta-Analysis	2021	Gerontologist	10.1093/geront/gnz086.
The Clinical Value of Thyroid Hormone Levels and Correlation with Severity of Liver Cirrhosis	2022	Comput Intell Neurosci	10.1155/2022/5365172
The Clinical Utility of Matrix Metalloproteinase 9 in Evaluating Pathological Grade and Prog0sis of Glioma Patients: A Meta-Analysis	2015	Molecular Neurobiology	10.1007/s12035-014-8850-2
The Clinical Nursing Pathway on Prevention of Catheter Slippage with Intensive Care Unit Patients: A Systematic Review and Meta-Analysis	2022	Evidence-Based Complementary and Alternative Medicine	10.1155/2022/1144888.
The Clinical Implications of Transforming Growth Factor Beta in Pathological Grade and Prog0sis of Glioma Patients: A Meta-Analysis	2017	Molecular Neurobiology	10.1007/s12035-017-0411-z
The Clinical Implications of Human Telomerase Reverse Transcriptase Expression in Grade and Prog0sis of Gliomas: a Systematic Review and Meta-analysis	2016	Molecular Neurobiology	10.1007/s12035-015-9170-x
The Change of Aqueous Humor Cytokine Levels after Anti-VEGF in Diabetic Macular Edema: A Systematic Review and Meta-Analysis	2022	Evid Based Complement Alternat Med	10.1155/2023/9797136.
The blood flow restriction training effect in knee osteoarthritis people: a systematic review and meta-analysis	2020	Clin Rehabil	10.1177/0269215520943650
The association between keratoconus and allergic eye diseases: A systematic review and meta-analysis	2022	Clin Exp Ophthalmol	10.1111/ceo.14045
The Anesthetic Effect and Safety of Dexmedetomidine in Cesarean Section: A Meta-Analysis	2022	BIOMED RESEARCH INTERNATIONAL	10.1155/2022/1681803.
TGF-beta 1 -509C/T (or +869T/C) polymorphism might be 0t associated with hepatocellular carci0ma risk	2013	Tumor Biology	10.1007/s13277-013-0818-8
Systematic study of cilostazol on secondary stroke prevention: a meta-analysis	2013	European Journal of Medical Research	10.1186/2047-783x-18-53
Systematic Review and Meta-Analysis of the Evaluation of the Efficacy of Manipulation and Cervical Traction in the Treatment of Radical Cervical Spondylosis	2022	EMERGENCY MEDICINE INTERNATIONAL	10.1155/2022/3837995
Systematic Review and Meta-analysis of the Effort-Reward Imbalance Model of Workplace Stress and Hypothalamic-Pituitary-Adrenal Axis	2018	PSYCHOSOMATIC MEDICINE	10.1097/PSY.0000000000000505
Systematic Review and Meta-Analysis of Complications after Laparoscopic Surgery and Open Surgery in the Treatment of Pelvic Abscess	2022	BIOMED RESEARCH INTERNATIONAL	10.1155/2022/3650213.
Systematic evaluation of percutaneous radiofrequency ablation versus percutaneous etha0l injection for the treatment of small hepatocellular carci0ma: a meta-analysis	2014	European Journal of Medical Research	10.1186/2047-783x-19-39
Sunlight exposure is important for preventing hip fractures in patients with Alzheimer's disease, Parkinson's disease, or stroke	2012	Acta Neurologica Scandinavica	10.1111/j.1600-0404.2011.01555.x
Sublingual bupre0rphine versus intrave0us or intramuscular morphine in acute pain: A systematic review and meta-analysis of randomized control trials	2019	The American journal of emergency medicine	10.1016/j.ajem.2018.05.052
Study on the Efficacy and Safety of Oral Care in ICU Patients Based on Meta-Analysis	2016	Contrast media & molecular imaging
Standardised mindfulness-based interventions in healthcare: an overview of systematic reviews and meta-analyses of RCTs	2015	PLoS One	10.1371/journal.pone.0124344
Smartphone Interventions Effect in Pediatric Subjects on the Day of Surgery: A Meta-Analysis	2021	FRONTIERS IN SURGERY	10.3389/fsurg.2021.759958
Serum fetuin - A levels in patients with cardiovascular disease: A meta-analysis	2020	BIOMED RESEARCH INTERNATIONAL	10.1155/2020/2013691
Serum 25-hydroxyvitamin D and risk of type 2 diabetes in older adults: A dose-response meta-Analysis of prospective cohort studies	2018	Medicine	10.1097/MD.0000000000009788
SELP genetic polymorphisms may contribute to the pathogenesis of coronary heart disease and myocardial infarction: a meta-analysis	2014	Molecular Biology Reports	10.1007/s11033-014-3199-1
Role of RASSF1A promoter methylation in the pathogenesis of hepatocellular carcinoma: a meta-analysis of 21 cohort studies	2014	Molecular Biology Reports	10.1089/gtmb.2014.0022
Role of p16 gene promoter methylation in gastric carci0genesis: a meta-analysis	2014	Molecular Biology Reports	10.1007/s11033-014-3319-y
Risk of treatment-related deaths with vascular endothelial growth factor receptor tyrosine kinase inhibitors: a meta-analysis of 41 randomized controlled trials	2014	Onco Targets Ther	10.2147/OTT.S68386
rhBNP therapy can improve clinical outcomes and reduce in-hospital mortality compared with dobutamine in heart failure patients: a meta-analysis	2016	British Journal of Clinical Pharmacology	10.1111/bcp.12788
Relationships of LDLR genetic polymorphisms with cerebral infarction: a meta-analysis	2014	Molecular Biology Reports	10.1007/s11033-014-3313-4
Relationships of COX2 and MMP12 genetic polymorphisms with chronic obstructive pulmonary disease risk: a meta-analysis	2014	Molecular Biology Reports	10.1007/s11033-014-3715-3
Relationships between PTEN gene mutations and prog0sis in glioma: a meta-analysis	2014	Tumor Biology	10.1007/s13277-014-1885-1
Relationships between PON1 Q192R polymorphism and clinical outcome of antiplatelet treatment after percutaneous coronary intervention: a meta-analysis	2014	Molecular Biology Reports	10.1007/s11033-014-3509-7
Relationships Between p16 Gene Promoter Methylation and Clinicopathologic Features of Colorectal Cancer: A Meta-Analysis of 27 Cohort Studies	2014	DNA and Cell Biology	10.1089/dna.2013.2253
Relationship of serum MMP-7 levels for colorectal cancer: a meta-analysis	2014	Tumor Biology	10.1007/s13277-014-2349-3
Relationship between VEGF protein expression and lymph 0de metastasis in papillary thyroid carci0ma among Asians: a meta-analysis	2014	Tumor Biology	10.1007/s13277-014-1725-3
Relationship between rs1801157 polymorphism in stromal cell-derived factor gene and systemic lupus erythematosus risk	2017	Oncotarget	10.18632/oncotarget.19766
Rebamipide Plus Proton Pump Inhibitor Versus Proton Pump Inhibitor Alone in the Treatment of Endoscopic Submucosal Dissection-Induced Gastric Ulcer	2014	Medicine	10.1097/md.0000000000000064
Radiofrequency ablation versus hepatic resection for breast cancer liver metastasis: a systematic review and meta-analysis	2022	Journal of Zhejiang University: Science B	10.1631/jzus.B17r0516
Psychotherapy Combined with Western Medicine in the Treatment of Children with Tic Disorder: Systematic Review and Meta-Analysis	2022	Computational and Mathematical Methods in Medicine	10.1155/2022/2365210
Promoter Methylation of the RASSF1A Gene may Contribute to Colorectal Cancer Susceptibility: A Meta-Analysis of Cohort Studies	2014	Annals of Human Genetics	10.1111/ahg.12059
Promoter methylation of DAPK gene may contribute to the pathogenesis of 0nsmall cell lung cancer: a meta-analysis	2014	Tumor Biology	10.1007/s13277-014-1796-1
Polymorphisms of excision repair gene XPD Lys751Gln and hOGG1 Ser326Cys might 0t be associated with hepatocellular carci0ma risk: a meta-analysis	2013	Tumor Biology	10.1007/s13277-012-0625-7
Pimecrolimus Cream 1% in the Management of Atopic Dermatitis in Pediatric Patients: A Meta-Analysis	2014	PLoS One	10.1371/journal.pone.0093095
Performance comparison of vibration devices on orthodontic tooth movement - A systematic review and meta-analysis	2021	Journal of Oral Biology and Craniofacial Research	10.1016/j.jobcr.2021.09.014
Patients with ankylosing spondylitis treatment by golimumab: a systematic review and meta-analysis	2020	Eur Spine J	10.1007/s00586-020-06466-9
Parathyroid hormone plus alendronate in osteoporosis: a meta-analysis of randomized controlled trials	2015	International Journal of Clinical and Experimental Medicine
Open Resection Compared to Mini-Invasive in Colorectal Cancer and Liver Metastases: A Meta-Analysis	2021	FRONTIERS IN SURGERY	10.3389/fsurg.2021.726217
Open reduction and closed reduction internal fixation in treatment of femoral neck fractures: a meta-analysis	2014	Bmc Musculoskeletal Disorders	10.1186/1471-2474-15-167
Open Nephroureterectomy Compared to Laparoscopic in Upper Urinary Tract Urothelial Carcinoma: A Meta-Analysis	2021	FRONTIERS IN SURGERY	10.3389/fsurg.2021.729686.
Obesity and mortality of COVID-19. Meta-analysis	2020	Obes Res Clin Pract	10.1016/j.orcp.2020.07.002
Night shift work increases the risks of multiple primary cancers in women: A systematic review and meta-analysis of 61 Articles	2019	Cancer Epidemiology Biomarkers and Prevention	10.1158/1055-9965.EPI-18-1085
Neuromuscular electrical stimulation in critically ill patients in the intensive care unit: a systematic review	2014	Einstein (Sao Paulo)	10.1590/s1679-45082014rw2955
Mini-plate versus Kirschner wire internal fixation for treatment of metacarpal and phalangeal fractures in Chinese Han population: a meta-analysis	2014	Journal of Orthopaedic Surgery and Research	10.1186/1749-799x-9-24
Meta-analysis: the relationship between Helicobacter pylori infection and gastro-oesophageal reflux disease	2003	Alimentary Pharmacology & Therapeutics	10.1046/j.1365-2036.2003.01665.x
Meta-analysis: Cost Comparison of Flow Diversion and Coil Embolization for Intracranial Aneurysm	2022	DISEASE MARKERS	10.1155/2022/2925366.
Meta-analysis on the efficacy of tourniquet on ankle trauma surgery	2013	European Journal of Medical Research	10.1186/2047-783x-18-55
Meta-analysis on the comparison between two topical calcineurin inhibitors in atopic dermatitis	2012	Journal of Dermatology	10.1111/j.1346-8138.2012.01529.x
Meta-analysis of the relationship between single nucleotide polymorphism rs72689236 of caspase-3 and Kawasaki disease	2014	Molecular Biology Reports	10.1007/s11033-014-3517-7
Meta-analysis of the efficacy of pancreatoduodenectomy with extended lymphadenectomy in the treatment of pancreatic cancer	2013	World Journal of Surgical Oncology	10.1186/1477-7819-11-311
Meta-Analysis of the Efficacy and Safety of Tranexamic Acid in Spinal Surgery	2022	Computational and Mathematical Methods in Medicine	10.1155/2022/9406497
Meta-Analysis of the Effects of Recombinant Human Brain Natriuretic Peptides on Left Ventricular Remodeling in Patients with Acute Myocardial Infarction	2022	Computational and Mathematical Methods in Medicine	10.1155/2022/8916791
Meta-Analysis of the Effectiveness and Safety of Intravenous Thrombolysis in Patients with Acute Cerebral Infarction	2021	Computational and Mathematical Methods in Medicine	10.1155/2021/2833043
Meta-analysis of the effect of percutaneous coronary intervention on chronic total coronary occlusions	2014	Journal of Cardiothoracic Surgery	10.1186/1749-8090-9-41
Meta-Analysis of the Effect of Glucocorticoids on Adult Acute Respiratory Distress Syndrome	2022	Evidence-Based Complementary and Alternative Medicine	10.1155/2022/4020489
Meta-analysis of the associations between TNF-alpha or IL-6 gene polymorphisms and susceptibility to lung cancer	2015	European Journal of Medical Research	10.1186/s40001-015-0113-9
Meta-analysis of the association between GSTT1 null ge0type and risk of nasopharyngeal carci0ma in Chinese	2014	Tumor Biology	10.1007/s13277-013-1047-x
Meta-analysis of systemic lupus erythematosus and the risk of cervical neoplasia	2011	Rheumatology	10.1093/rheumatology/keq304
Meta-analysis of Randomized Trials of Ivermectin to Treat SARS-CoV-2 Infection	2022	Open Forum Infectious Diseases	10.1093/ofid/ofac056
Meta-Analysis of Knee Joint Function Recovery after Anterior Cruciate Ligament Reconstruction by Accelerated Rehabilitation Surgery	2022	Comput Intell Neurosci	10.1155/2022/5085143
Menatetrenone for the treatment of osteoporosis	2013	Expert Opinion on Pharmacotherapy	10.1517/14656566.2013.763796
Low vision rehabilitation in improving the quality of life for patients with impaired vision: A systematic review and meta-analysis of 52 randomized clinical trials	2021	Medicine	10.1097/md.0000000000025736
LEP gene variant is associated with prostate cancer but 0t with colorectal cancer	2013	Tumor Biology	10.1007/s13277-013-0881-1
Leisure-time physical activity and the risk of metabolic syndrome: meta-analysis	2014	European Journal of Medical Research	10.1186/2047-783x-19-22
Laparoscopic vs. Open Pancreaticoduodenectomy After Learning Curve: A Systematic Review and Meta-Analysis of Single-Center Studies	2021	FRONTIERS IN SURGERY	10.3389/fsurg.2021.715083
Lack of association of XRCC1 rs1799782 genetic polymorphism with risk of pancreatic cancer: a meta-analysis	2014	Tumor Biology	10.1007/s13277-013-1598-x
Ivabradine as adjuvant treatment for chronic heart failure.	2017	INTERNATIONAL JOURNAL OF CARDIOLOGY	10.1016/j.ijcard.2016.11.081
Iopromide and Iodixanol in the Development of Postoperative Contrast Nephropathy in Patients with Renal Insufficiency: A Meta-Analysis	2022	JOURNAL OF HEALTHCARE ENGINEERING	10.1155/2022/1469370
Intra-articular injection of methylprednisolone for reducing pain in knee osteoarthritis: A systematic review and meta-analysis	2018	Medicine	10.1097/md.0000000000010240
Interventions That Affect Gastrointestinal Motility in Hospitalized Adult Patients A Systematic Review and Meta-Analysis of Double-Blind Placebo-Controlled Randomized Trials	2016	Medicine	10.1097/md.0000000000002463
Interleukin-1 blockade treatment decreasing cardiovascular risk	2020	Clinical Cardiology	10.1002/clc.23357
Influence of two common polymorphisms in the EPHX1 gene on warfarin maintenance dosage: a meta-analysis	2015	BIOMED RESEARCH INTERNATIONAL	10.1155/2015/564149
Individual Differences in Response to Antidepressants A Meta-analysis of Placebo-Controlled Randomized Clinical Trials	2020	Jama Psychiatry	10.1001/jamapsychiatry.2019.4815
Impact of vitrification on human oocytes before and after in vitro maturation: A systematic review and meta-analysis	2019	European Journal of Obstetrics and Gynecology and Reproductive Biology	10.1016/j.ejogrb.2019.02.019
IL-18 genetic polymorphisms may contribute to the pathogenesis of tuberculosis among Asians: a meta-analysis of case-control studies	2014	Molecular Biology Reports	10.1007/s11033-014-3479-9
Hypertonic Saline Compared to Mannitol for the Management of Elevated Intracranial Pressure in Traumatic Brain Injury:	2022	FRONTIERS IN SURGERY	10.3389/fsurg.2021.765784
Human Immu0deficiency Virus (HIV) and Outcomes from Coronavirus Disease 2019 (COVID-19) Pneumonia: A Meta-Analysis and Meta-Regression	2021	AIDS Research and Human Retroviruses	10.1089/aid.2020.0307.retract
How many bereaved people hallucinate about their loved one? A systematic review and meta-analysis of bereavement hallucination	2019	Journal of Affective Disorders	10.1016/j.jad.2019.02.067
High-Dose Conformal Radiotherapy Reduces Prostate Cancer-Specific Mortality: Results of a Meta-analysis	2012	International Journal of Radiation Oncology Biology Physics	10.1016/j.ijrobp.2012.01.051
Healthcare providers' k0wledge, attitude and behaviour towards breast cancer diag0sis and treatment in Malaysia - a mini systematic review	2016	Tropical Journal of Pharmaceutical Research	10.4314/tjpr.v15i9.32
GSTM1 Gene Polymorphism is Implicated in Increased Susceptibility to Prostate Cancer in Caucasians and Asians	2016	Tech0logy in cancer research & treatment	10.1177/1533034615617650
Grading Evaluation of Cardiotoxicity in Patients with Breast Cancer Treated with Adjuvant Paclitaxel Anthracycline/Cyclophosphamide Chemotherapy: A Meta-Analysis	2022	Computational and Mathematical Methods in Medicine	10.1155/2022/7963146
Genetic variations in the KIR gene family may contribute to susceptibility to ankylosing spondylitis: a meta-analysis	2014	Molecular Biology Reports	10.1007/s11033-014-3402-4
Genetic polymorphisms in VDR, ESR1 and ESR2 genes may contribute to susceptibility to Parkinson's disease: a meta-analysis	2014	Molecular Biology Reports	10.1007/s11033-014-3317-0
Genetic polymorphisms in the CYP1A1 and CYP1B1 genes and susceptibility to bladder cancer: a meta-analysis	2014	Molecular Biology Reports	10.1007/s11033-014-3359-3
Genetic polymorphism of glucokinase on the risk of type 2 diabetes and impaired glucose regulation: evidence based on 298,468 subjects	2013	PLoS One	10.1371/journal.pone.0055727
Ge0me-wide association study identifies common genetic variants associated with salivary gland carci0ma and its subtypes	2015	Cancer	10.1002/cncr.29381
Galactogogues use Among Mothers With Preterm Births: A Systematic Review and Meta-Analysis	2020	Journal of Human Lactation	10.1177/0890334420943170
Food security in indigenous and peasant populations: a systematic review	2018	CIENCIA & SAUDE COLETIVA	10.1590/1413-81232018234.13882016.
Fetal safety of medications used in treating infertility	2020	EXPERT REVIEW OF CLINICAL PHARMACOLOGY	10.1080/17512433.2020.1803738
Far-infrared therapy for cardiovascular, autoimmune, and other chronic health problems: A systematic review	2015	Exp Biol Med (Maywood)	10.1177/1535370215573391
Extra Dose of Vitamin C Based on a Daily Supplementation Shortens the Common Cold: A Meta-Analysis of 9 Randomized Controlled Trials	2018	BIOMED RESEARCH INTERNATIONAL	10.1155/2018/1837634
Exposure to radiofrequency radiation increases the risk of breast cancer: A systematic review and meta-analysis	2021	Experimental and therapeutic medicine	10.3892/etm.2020.9455
Evaluation of osseintegration between traditional and modified hydrophilic titanium dental implants – Systematic analysis	2021	National Journal of Maxillofacial Surgery	10.4103/njms.NJMS_44_20
Evaluation of association between methylenetetrahydrofolate reductase and azoospermia: A meta-analysis	2021	Medicine	10.1097/md.0000000000024523
Evaluation and identification of factors related to KRAS and BRAF gene mutations in colorectal cancer: A meta analysis	2017	Journal of Cancer Research and Therapeutics	10.4103/0973-1482.206243
Evaluating the effects of air disinfectants in decontamination of COVID-19 aerosols	2023	Health Science Reports	10.1002/hsr2.1042
Evaluating Evidences of Effectiveness in Web-Based Nursing Education Program	2021	Computational and Mathematical Methods in Medicine	10.1155/2021/3901916
Elevated blood pressure reduction after α-lipoic acid supplementation: a meta-analysis of randomized controlled trials	2021	Journal of Human Hypertension	10.1038/s41371-019-0174-2
Electroconvulsive Therapy Alone for Schizophrenia: A Meta-analysis of Randomized, Single-blind, Controlled Trials	2016	JOURNAL OF ECT	10.1097/YCT.0000000000000319
Electrical Stimulation for Hemiplegic Shoulder Function: A Systematic Review and Meta-Analysis of 15 Randomized Controlled Trials	2016	Archives of physical medicine and rehabilitation	10.1016/j.apmr.2016.04.011
Efficacy, safety, and cost of surgical versus 0nsurgical treatment for carpal tunnel syndrome: A systematic review and meta-analysis	2016	Medicine	10.1097/md.0000000000004857
Efficacy of vitamin C for the prevention and treatment of upper respiratory tract infection. A meta-analysis in children	2019	Eur J Clin Pharmacol	10.1007/s00228-018-2601-7
Efficacy of risedronate against hip fracture in patients with neurological diseases: a meta-analysis of randomized controlled trials	2008	Current Medical Research and Opinion	10.1185/030079908x297321
Efficacy of Rehabilitation Therapy and Pharmacotherapy on Children with Cerebral Palsy: A Meta-Analysis	2022	Computational and Mathematical Methods in Medicine	10.1155/2022/6465060
Efficacy of Platelet-Rich Plasma in the Treatment of Fractures: A Meta-Analysis	2022	Computational and Mathematical Methods in Medicine	10.1155/2022/5105725
Efficacy of Phase 3 Trial of RTS, S/AS01 Malaria Vaccine in infants: a systematic review and meta-analysis	2017	Human Vaccines and Immu0therapeutics	10.1080/21645515.2017.1292023
Efficacy of pentoxifylline treatment for neonatal sepsis: a meta-analysis of randomized controlled studies	2019	Ital J Pediatr	10.1186/s13052-019-0697-8
Efficacy of oral bisphosphonates for preventing hip fracture in disabled patients with neurological diseases: a meta-analysis of randomized controlled trials among the Japanese population	2011	Current Medical Research and Opinion	10.1185/03007995.2011.570747
Efficacy of Menatetre0ne (Vitamin K-2) against 0n-Vertebral and Hip Fractures in Patients with Neurological Diseases Meta-Analysis of Three Randomized, Controlled Trials	2009	Clinical Drug Investigation	10.2165/00044011-200929070-00005
Efficacy of Ketamine in Bipolar Depression: Systematic Review and Meta-analysis	2015	Journal of Psychiatric Practice	10.1097/pra.0000000000000106
Efficacy of Glucocorticoids and Glucocorticoid-Induced Hyperglycaemia in Renal Disease: A Meta-Analysis of Randomized Controlled Trials	2022	Computational and Mathematical Methods in Medicine	10.1155/2022/2484626
Efficacy of dexmedetomidine on postoperative nausea and vomiting: a meta-analysis of randomized controlled trials	2015	International Journal of Clinical and Experimental Medicine
Efficacy of Dexamethasone versus Dexmedetomidine Combined with Local Anaesthetics in Brachial Plexus Block: A Meta-Analysis and Systematic Review	2022	Evidence-Based Complementary and Alternative Medicine	10.1155/2022/7996754
Efficacy of Cetuximab in Nasopharyngeal Carcinoma Patients Receiving Concurrent Cisplatin-Radiotherapy: A Meta-Analysis	2022	Computational and Mathematical Methods in Medicine	10.1155/2022/5145549
Efficacy of bisphosphonates against hip fracture in elderly patients with stroke and Parkinson diseases: meta-analysis of randomized controlled trials	2014	J Stroke Cerebrovasc Dis	10.1016/j.jstrokecerebrovasdis.2014.06.022
Efficacy of antiresorptive agents for preventing fractures in Japanese patients with an increased fracture risk: review of the literature	2012	Drugs Aging	10.2165/11597480-000000000-00000
Efficacy comparison between minimally invasive and conventional surgery for lumbar disc herniation in Chinese Han population: a meta-analysis	2014	Spinal Cord	10.1038/sc.2014.98
Efficacy and Safety of Radical Resection of Rectal Cancer Combined with Selective Lateral Lymph Node Dissection in the Treatment of Low Rectal Cancer under Meta-analysis	2022	CONTRAST MEDIA & MOLECULAR IMAGING	10.1155/2022/8456677
Efficacy and safety of mineral trioxide aggregate (MTA) pulpotomy for caries-exposed permanent teeth in children: A systematic review and meta-analysis	2022	Translational Pediatrics	10.21037/tp-22-260
Efficacy and Safety of Glycosides of Tripterygium wilfordii Combined with Renin-Angiotensin System in the Treatment of IgA Nephropathy: A Systematic Review and Meta-Analysis	2022	EMERGENCY MEDICINE INTERNATIONAL	10.1155/2022/5314105
Efficacy and Safety of Electroacupuncture in the Treatment of Cerebral Infarction: Systematic Review and Meta-Analysis	2022	APPLIED BIONICS AND BIOMECHANICS	10.1155/2022/1350501
Efficacy and safety of atypical antipsychotic drug treatment for dementia: a systematic review and meta-analysis	2015	Alzheimers Research & Therapy	10.1186/s13195-015-0102-9
EFFECTS OF VARIABLE RESISTANCE TRAINING ON MAXIMAL STRENGTH: A META-ANALYSIS	2015	Journal of Strength and Conditioning Research	10.1519/jsc.0000000000000971
Effects of Tenofovir Combined with Recombinant Human Interferon α-2b on Negative Conversion Rate, Liver Function, Immune Status, and Drug Safety in Patients with Chronic Hepatitis B: A Systematic Review and Meta-Analysis	2022	Evidence-Based Complementary and Alternative Medicine	10.1155/2022/1889628
Effects of Tai Chi on Patients with Mild Cognitive Impairment: A Systematic Review and Meta-analysis of Randomized Controlled Trials	2021	BIOMED RESEARCH INTERNATIONAL	10.1155/2021/5530149.
Effects of Periodontal Treatment on Levels of Proinflammatory Cytokines in Patients with Chronic Periodontitis: A Meta-Analysis	2022	Computational and Mathematical Methods in Medicine	10.1155/2022/9349598
Effects of curcumin on glycemic control and lipid profile in prediabetes and type 2 diabetes mellitus: A systematic review and meta-analysis	2019	PLoS One	10.1371/journal.pone.0215840
Effects of Bariatric Surgery on Incidence of Obesity-Related Cancers: A Meta-Analysis (Retracted article. See vol. 22, pg. 1751, 2016)	2015	Medical Science Monitor
Effects of antifracture drugs in postmenopausal, male and glucocorticoid-induced osteoporosis - usefulness of alendronate and risedronate	2007	Expert Opinion on Pharmacotherapy	10.1517/14656566.8.16.2743
Effectiveness of Ultrasound-Guided Versus Fluoroscopy or Computed Tomography Scanning Guidance in Lumbar Facet Joint Injections in Adults With Facet Joint Syndrome: A Meta-Analysis of Controlled Trials	2016	Archives of Physical Medicine and Rehabilitation	10.1016/j.apmr.2015.11.013
Effect of Weekly Long-Acting Growth Hormone Replacement Therapy Compared to Daily Growth Hormone on Children With Short Stature: A Meta-Analysis	2021	FRONTIERS IN ENDOCRINOLOGY	10.3389/fendo.2021.726172
Effect of Virtual Reality on Functional Ankle Instability Rehabilitation: A Systematic Review	2021	JOURNAL OF HEALTHCARE ENGINEERING	10.1155/2021/7363403
Effect of Polyethylene Cover for Preventing Corneal Injury in Critically Ill Patients: A Meta-Analysis	2022	Computational and Mathematical Methods in Medicine	10.1155/2022/6578229
Effect of N-acetyl cysteine (NAC) supplementation on positive and negative syndrome scale in schizophrenia: a systematic review and meta-analysis of randomised controlled trials	2019	Eur J Clin Pharmacol	10.1007/s00228-018-2595-1
Effect of L-citrulline supplementation on blood pressure: a systematic review and meta-analysis of randomized controlled trials	2021	Journal of Human Hypertension	10.1038/s41371-019-0280-1
Effect of Intraoperative Ventilation Strategies on Postoperative Pulmonary Complications: A Meta-Analysis	2021	FRONTIERS IN SURGERY	10.3389/fsurg.2021.728056
Effect of intranasal oxytocin administration on psychiatric symptoms: A meta-analysis of placebo-controlled studies	2015	Psychiatry research	10.1016/j.psychres.2015.05.039
Effect of educational interventions on health in childhood: a meta-analysis of randomized controlled trials	2018	Public Health	10.1016/j.puhe.2018.04.013
Effect of early versus late or 0 tracheostomy on mortality of critically ill patients receiving mechanical ventilation: a systematic review and meta-analysis	2014	Lancet Respir Med	10.1016/s2213-2600(14)70125-0
Effect of Early Low-Calorie Enteral Nutrition Support in Critically Ill Patients: A Systematic Review and Meta-analysis	2022	BIOMED RESEARCH INTERNATIONAL	10.1155/2022/7478373.
Effect of computer-based cognitive rehabilitation (CBCR) for people with stroke: a systematic review and meta-analysis	2013	NeuroRehabilitation	10.3233/nre-130856
Dual versus mo0 antiplatelet therapy for acute 0n- cardio embolic ischemic stroke or transient ischemic attack, an efficacy and safety analysis - updated meta-analysis	2020	BMC Neurology	10.1186/s12883-020-02025-3
Drug-Eluting Stents for Acute Coronary Syndrome: A Meta-Analysis of Randomized Controlled Trials	2013	PLoS One	10.1371/journal.pone.0072895
Does ovarian stimulation for IVF increase gynaecological cancer risk? A systematic review and meta-analysis	2015	Reproductive Biomedicine Online	10.1016/j.rbmo.2015.03.008
Does exposure to asbestos cause prostate cancer? A systematic literature review and meta-analysis	2019	Medicine	10.1097/MD.0000000000014108
Digital Communication Media Use and Psychological Well-Being: A Meta-Analysis	2019	JOURNAL OF COMPUTER-MEDIATED COMMUNICATION
Differential efficacy profile of aldosterone receptor antagonists, depending on the type of chronic heart failure, whether with reduced or preserved left ventricular ejection fraction-results of a meta-analysis of randomized controlled trials	2017	Cardiovasc Diagn Ther	10.21037/cdt.2017.03.04.
Dietary Intake of Omega-3 Fatty Acids and Endocrine-Related Gynecological Cancer: A Meta-Analysis of Observational Studies (Retracted article. See vol. 52, pg. 334, 2020)	2019	Cancer Research and Treatment	10.4143/crt.2018.473
Determining the Sites of Neural Adaptations to Resistance Training: A Systematic Review and Meta-Analysis	2019	SPORTS MEDICINE	10.1007/s40279-019-01152-3.
Detection of circulating tumour cells in gastric and hepatocellular carci0ma: a systematic review	2013	J Int Med Res	10.1177/0300060513489789
Depression as a risk factor for dementia and mild cognitive impairment: a meta-analysis of longitudinal studies (Retracted article. See vol. 30, pg. 435, 2015)	2013	International Journal of Geriatric Psychiatry	10.1002/gps.3845
Demographic faultlines: a meta-analysis of the literature	2011	The Journal of applied psychology	10.1037/a0024167
CYP2E1 Rsa/Pst polymorphism and lung cancer susceptibility: a meta-analysis involving 10,947 subjects (Retracted article. See vol. 22, pg. 3703, 2018)	2015	Journal of Cellular and Molecular Medicine	10.1111/jcmm.12579
CYP2D6 T188C variant is associated with lung cancer risk in the Chinese population	2013	Tumor Biology	10.1007/s13277-013-0755-6
CYP1A2 rs762551 polymorphism contributes to risk of lung cancer: A meta-analysis	2014	Tumor Biology	10.1007/s13277-013-1298-6
CYP1A2 rs2069514 polymorphism and lung cancer susceptibility: a meta-analysis	2015	ANNALS OF TRANSLATIONAL MEDICINE	10.3978/j.issn.2305-5839.2015.04.04.
Could Intensive Blood Pressure Control Really Reduce Diabetic Retinopathy Outcomes? Evidence from Meta-Analysis and Trial Sequential Analysis from Randomized Controlled Trials	2018	DIABETES THERAPY	10.1007/s13300-018-0497-y.
Correlations of SELE genetic polymorphisms with risk of coronary heart disease and myocardial infarction: a meta-analysis	2014	Molecular Biology Reports	10.1007/s11033-014-3161-2
Correlations of SELE and SELP genetic polymorphisms with myocardial infarction risk: a meta-analysis and meta-regression	2014	Molecular Biology Reports	10.1007/s11033-014-3323-2
Correlations of IFN-gamma genetic polymorphisms with susceptibility to breast cancer: a meta-analysis	2014	Tumor Biology	10.1007/s13277-014-1856-6
Correlation of CCNA1 promoter methylation with malignant tumors: A meta-analysis introduction	2021	BIOMED RESEARCH INTERNATIONAL	10.1155/2021/2608067
Correlation Meta-Analysis of the Efficacy of Inhaled Corticosteroids in Children with Asthma Based on Smart Medical Health	2022	JOURNAL OF HEALTHCARE ENGINEERING	10.1155/2022/6220774.
Correlation between Sputum Bacterial Culture Positive Rate and Drug Sensitivity Test Results and Disease Severity inInpatients and Its Clinical Significance: A SystematicReview and Meta-Analysis	2022	Comput Intell Neurosci	10.1155/2022/5102100
Correlation between serum levels of high mobility group box-1 protein and pancreatitis: a meta-analysis	2015	BIOMED RESEARCH INTERNATIONAL	10.1155/2015/430185
Correlation between Pain Scores and Disc Height Changes after Discectomy in Patients with Lumbar Disc Herniation: A Systematic Review and Meta-Analysis	2022	Comput Intell Neurosci	10.1155/2022/2580004
Correlation Analysis of Inflammatory Markers CRP and IL-6 and Postoperative Delirium (POD) in Elderly Patients: A Meta-Analysis of Observational Studies	2022	JOURNAL OF ENVIRONMENTAL AND PUBLIC HEALTH	10.1155/2022/1136386
Correlation Analysis of DNA Methylation in the von Willebrand Factor Promoter Region and the Risk of Unexplained Recurrent Hemophilia: Systematic Review and Meta-Analysis	2022	CONTRAST MEDIA & MOLECULAR IMAGING	10.1155/2022/3977289
Comprehensive assessment of the association of ERCC2 Lys751Gln polymorphism with susceptibility to cutaneous mela0ma	2013	Tumor Biology	10.1007/s13277-013-0657-7
Comprehensive assessment of the association between tumor necrosis factor alpha G238A polymorphism and liver cancer risk	2014	Tumor Biology	10.1007/s13277-013-1012-8
Comparison of two FDA-approved interspi0us spacers for treatment of lumbar spinal ste0sis: Superion versus X-STOP-a meta-analysis from five randomized controlled trial studies	2018	Journal of Orthopaedic Surgery and Research	10.1186/s13018-018-0845-7
Comparison of the Efficacy and Complications of Soft Ureteroscopy Lithotripsy and Percutaneous Nephrolithotomy in the Treatment of Urinary Calculi: A Systematic Review and Meta-analysis	2022	Computational and Mathematical Methods in Medicine	10.1155/2022/5829205
Comparison of efficacy and side effects of Fixed-dose combination of Aclidinium/Formoterol and Monotherapy of Aclidinium or Formoterol in COPD: A meta-analysis	2022	HEART & LUNG	10.1016/j.hrtlng.2021.07.005
Comparison of clinical outcomes between intravascular optical coherence tomography-guided and angiography-guided stent implantation: A meta-analysis of randomized control trials and systematic review	2019	Medicine	10.1097/MD.0000000000017379
Comparison of bone morphogenetic protein and autologous grafting in the treatment of limb long bone 0nunion: a systematic review and meta-analysis	2020	J Orthop Surg Res	10.1186/s13018-020-01805-4
Comparison of arthroscopic reduction and percutaneous fixation and open reduction and internal fixation for tibial plateau fractures	2018	Injury	10.1016/j.injury.2018.03.020
Comparison between Ibuprofen and Acetaminophen in the Treatment of Infectious Fever in Children: A Meta-Analysis	2022	JOURNAL OF HEALTHCARE ENGINEERING	10.1155/2022/1794258
Common polymorphism in the MMP-13 gene may contribute to the risk of human cancers: a meta-analysis	2014	Tumor Biology	10.1007/s13277-014-2309-y
Combination use of core decompression for osteonecrosis of the femoral head: A systematic review and meta-analysis using Forest and Funnel Plots	2021	Computational and Mathematical Methods in Medicine	10.1155/2021/1284149
Cognitive-behavioural therapy for personal recovery of patients with schizophrenia: A systematic review and meta-analysis	2019	Gen Psychiatr	10.1136/gpsych-2018-100040
Cognitive impairment in HIV and HCV co-infected patients: a systematic review and meta-analysis	2015	AIDS Care	10.1080/09540121.2015.1108385
Clinical significance of resistin expression in osteoarthritis: A meta-analysis	2020	BIOMED RESEARCH INTERNATIONAL	10.1155/2020/8709036
Clinical significance and effect of MTDH/AEG-I in bladder urothelial cancer: A study based on immu0histochemistry, RNA-seq, and in vitro verification	2020	Cancer Management and Research	10.2147/CMAR.S246065
Clinical Indications for Extubation in Coma Patients with Severe Neurological Craniocerebral Injury with Meta-Analysis	2022	BIOMED RESEARCH INTERNATIONAL	10.1155/2023/9757192
Clinical efficacy of posterior versus anterior instrumentation for the treatment of spinal tuberculosis in adults: a meta-analysis	2014	Journal of Orthopaedic Surgery and Research	10.1186/1749-799x-9-10
Clinical Efficacy of Integrated Traditional Chinese and Western Medicine in the Treatment of Eczema: A Meta-Analysis	2022	Computational and Mathematical Methods in Medicine	10.1155/2022/7202626
Clinical Efficacy of Creatine Phosphate Sodium and/or Vitamin C in the Treatment of Children with Viral Myocarditis: A Meta-Analysis	2022	Computational and Mathematical Methods in Medicine	10.1155/2022/3840891
Clinical Efficacy and Safety of Percutaneous Spinal Endoscopy versus Traditional Open Surgery for Lumbar Disc Herniation: Systematic Review and Meta-Analysis	2022	JOURNAL OF HEALTHCARE ENGINEERING	10.1155/2022/6033989.
Clinical Efficacy and Safety of Chondroitin Combined with Glucosamine in the Treatment of Knee Osteoarthritis: A Systematic Review and Meta-Analysis	2022	Computational and Mathematical Methods in Medicine	10.1155/2022/5285244
Clinical Efficacy and Safety Analysis of PD-1/PD-L1 Inhibitor vs. Chemotherapy in the Treatment of Advanced Non-Small-Cell Lung Cancer: A Systematic Review and Meta-Analysis	2022	BIOMED RESEARCH INTERNATIONAL	10.1155/2022/9500319.
Clinical effectiveness of neoadjuvant chemotherapy in advanced gastric cancer: an updated meta-analysis of randomized controlled trials	2014	Eur J Surg Oncol	10.1016/j.ejso.2014.01.006
Circulating microRNAs as a 0vel class of diag0stic biomarkers in gastrointestinal tumors detection: a meta-analysis based on 42 articles	2014	PLoS One	10.1371/journal.pone.0113401
Childhood obesity risk increases with increased screen time: a systematic review and dose-response meta-analysis	2023	JOURNAL OF HEALTH POPULATION AND NUTRITION	10.1186/s41043-022-00344-4.
Calcium channel blockers and risk of breast cancer: A meta-analysis of 17 observational studies	2018	PLoS One	10.1371/journal.pone.0198220
Baduanjin Exercise for Insomnia: A Systematic Review and Meta-Analysis	2017	BEHAVIORAL SLEEP MEDICINE	10.1080/15402002.2017.1363042.
Associations of three common polymorphisms in CD95 and CD95L promoter regions with gastric cancer risk	2013	Tumor Biology	10.1007/s13277-013-0773-4
Associations between VDR Gene Polymorphisms and Osteoporosis Risk and Bone Mineral Density in Postme0pausal Women: A systematic review and Meta-Analysis	2018	Scientific Reports	10.1038/s41598-017-18670-7
Association of STAT4 gene polymorphism with systemic lupus erythematosus / lupus nephritis risk	2014	Nephrology (Carlton)	10.1111/nep.12264
Association of Polymorphism rs198977 in Human Kallikrein-2 Gene (KLK2) with Susceptibility of Prostate Cancer: A Meta-Analysis	2013	PLoS One	10.1371/journal.pone.0065651
Association of Pentachlorophenol with Fetal Risk of Prolonged Bradycardia: A Systematic Review and Meta-Analysis	2022	JOURNAL OF HEALTHCARE ENGINEERING	10.1155/2022/7552294.
Association of Obstructive Sleep Apnea Syndrome (OSA/OSAHS) with Coronary Atherosclerosis Risk: Systematic Review and Meta-Analysis	2022	Computational and Mathematical Methods in Medicine	10.1155/2022/8905736
Association of GSTT1 gene polymorphisms with the risk of prostate cancer: an updating meta-analysis	2013	Tumor Biology	10.1007/s13277-012-0640-8
Association of FcεRIβ polymorphisms with risk of asthma and allergic rhinitis: evidence based on 29 case-control studies	2018	Biosci Rep	10.1042/bsr20180177
Association of CYP2A6*4 with Susceptibility of Lung Cancer: A Meta-Analysis	2013	PLoS One	10.1371/journal.pone.0059556
Association of ACE I/D gene polymorphism with T2DN susceptibility and the risk of T2DM developing into T2DN in a Caucasian population	2014	Journal of the Renin-Angiotensin-Aldosterone System	10.1177/1470320314557849
Association between XRCC1 Arg399Gln polymorphism and hepatitis virus-related hepatocellular carci0ma risk in Asian population	2013	Tumor Biology	10.1007/s13277-013-0899-4
Association between the Platelet-Derived Growth Factor/Platelet-Derived Growth Factor Receptor System and Risk of Rheumatoid Arthritis: A Systematic Review and Meta-Analysis	2022	Computational and Mathematical Methods in Medicine	10.1155/2022/6221673
Association between serum Vitamin D levels and the risk of kidney stone: Evidence from a meta-analysis	2018	Nutrition Journal	10.1186/s12937-018-0344-z
Association between sarcoidosis and cardiovascular Outcomes: A systematic review and Meta-analysis	2022	IJC Heart & Vasculature	10.1016/j.ijcha.2022.101073
Association Between Physician Bur0ut and Patient Safety, Professionalism, and Patient Satisfaction A Systematic Review and Meta-analysis (Retracted article. See vol. 180, pg. 931, 2020)	2018	Jama Internal Medicine	10.1001/jamainternmed.2018.3713
Association between particulate matter air pollution and risk of depression and suicide: systematic review and meta-analysis	2019	Br J Psychiatry	10.1192/bjp.2018.295
Association between lncRNA GAS5, MEG3, and PCAT-1 Polymorphisms and Cancer Risk: A Meta-Analysis	2020	DISEASE MARKERS	10.1155/2020/6723487
Association between glutathione S-transferase M1 null variant and risk of bladder cancer in Chinese Han population	2014	Tumor Biology	10.1007/s13277-013-1105-4
Association between glutathione S-transferase M1 null ge0type and risk of gallbladder cancer: a meta-analysis	2014	Tumor Biology	10.1007/s13277-013-1070-y
Association between glutathione S-transferase M 1 null ge0type and risk of ovarian cancer: a meta-analysis	2013	Tumor Biology	10.1007/s13277-013-0995-5
Association between APE1 T1349G polymorphism and prostate cancer risk: evidence from a meta-analysis	2014	Tumor Biology	10.1007/s13277-014-2115-6
Application of 4% chlorhexidine to the umbilical cord stump of newborn infants in lower income countries: a systematic review and meta-analysis	2019	Matern Health Neonatol Perinatol	10.1186/s40748-019-0111-y
Anti-fracture efficacy of risedronic acid in men: A meta-analysis of randomized controlled trials	2009	Clin Drug Investig	10.2165/00044011-200929050-00007
Ambient air pollution and adverse birth outcomes: a systematic review and meta-analysis	2019	J Zhejiang Univ Sci B	10.1631/jzus.B1800122
ALDH2 and ADH1 genetic polymorphisms may contribute to the risk of gastric cancer: A meta-analysis	2022	PLoS One	10.1371/journal.pone.0270613
Adverse Pregnancy Outcomes Following Exposure to Biologics in Women With Crohn's Disease: A Systematic Review and Meta-Analysis (Retracted article. See vol. 9, 2022)	2021	Frontiers in Medicine	10.3389/fmed.2021.753088
Advantages of Small Incision Surgery in Thyroid Tumors	2022	Evidence-Based Complementary and Alternative Medicine	10.1155/2022/7794819
Active Versus Passive Transcutaneous Bone Conduction Hearing Devices: A Systematic Review and Meta-Analysis	2022	Ear Hear	10.1097/aud.0000000000001088
Accelerometer- and Pedometer-Based Physical Activity Interventions Among Adults With Cardiometabolic Conditions: A Systematic Review and Meta-analysis	2019	JAMA Netw Open	10.1001/jamanetworkopen.2019.12895
Abnormal COX2 protein expression may be correlated with poor prog0sis in oral cancer: A meta-analysis	2021	BIOMED RESEARCH INTERNATIONAL	10.1155/2021/3284807
Aberrant promoter methylation of the CHD1 gene may contribute to the pathogenesis of breast cancer: a meta-analysis	2014	Tumor Biology	10.1007/s13277-014-2235-z
Aberrant promoter methylation of RASSF1A gene may be correlated with colorectal carci0genesis: a meta-analysis	2014	Molecular Biology Reports	10.1007/s11033-014-3267-6
A systematic review of the complications of contemporary total elbow arthroplasty	2019	Shoulder Elbow	10.1177/1758573219834934
a systematic review and meta-analysis of indirect comparison between miRNA and ctDNA in diag0sis of epithelial ovarian cancer	2022	Translational Cancer Research	10.21037/tcr-22-862
A systematic review and meta-analysis of feasibility, safety and efficacy of associating liver partition and portal vein ligation for staged hepatectomy (ALPPS) versus two-stage hepatectomy (TSH)	2015	Biosci Trends	10.5582/bst.2015.01139
A significant causal association between C-reactive protein levels and schizophrenia	2018	Scientific Reports	10.1038/srep46947
A Meta-Analysis to Detect Efficacy of Physical Activity Interventions to Enhance Effects Related to the Fragility among Older Adults	2022	Computational and Mathematical Methods in Medicine	10.1155/2022/3424972
A meta-analysis of treatment effects of imiquimod for basal cell carci0ma	2020	J Cosmet Dermatol	10.1111/jocd.13119
A Meta-Analysis of the Influence of Tumor Necrosis Factor-α-308 Gene Polymorphism on Liver Cirrhosis	2022	JOURNAL OF HEALTHCARE ENGINEERING	10.1155/2022/9764770
A Meta-Analysis of the Effect of Exercise Rehabilitation Care on Cardiac Function in Patients with Chronic Heart Failure	2022	CONTRAST MEDIA & MOLECULAR IMAGING	10.1155/2022/2507680
A meta-analysis of surgical decompression in the treatment of diabetic peripheral neuropathy	2018	Medicine	10.1097/md.0000000000012399
A Meta-Analysis of Robotic Surgery in Endometrial Cancer: Comparison with Laparoscopy and Laparotomy	2020	DISEASE MARKERS	10.1155/2020/2503753
A Meta-Analysis of HIV Postexposure Prophylaxis Among Sexually Assaulted Patients in the United States	2018	J Assoc Nurses AIDS Care	10.1016/j.jana.2017.10.004
A meta-analysis of granulocyte-macrophage colony-stimulating factor (GM-CSF) antibody treatment for COVID-19 patients	2021	Therapeutic Advances in Chronic Disease	10.1177/20406223211056430
A meta-analysis of external fixator versus intramedullary nails for open tibial fracture fixation	2014	Journal of Orthopaedic Surgery and Research	10.1186/s13018-014-0075-6
A Meta-Analysis of CT as a Tool for Diagnosing and Treating Shoulder Joint Bankart Injuries	2022	Computational and Mathematical Methods in Medicine	10.1155/2022/9137706
A meta-analysis and theoretical critique of oxytocin and psychosis: Prospects for attachment and compassion in promoting recovery	2014	British Journal of Clinical Psychology	10.1111/bjc.12041
A comparison of tiotropium/olodaterol vs tiotropium alone in terms of treatment effect for chronic obstructive pulmonary disease: A meta-analysis	2020	Medicine	10.1097/md.0000000000019789
24-h ambulatory blood pressure versus clinic blood pressure as predictors of cardiovascular risk: a systematic review and meta-analysis of prospective studies	2020	Journal of hypertension	10.1097/HJH.0000000000002500
[Chinese herbal medicine for side effects of transarterial chemoembolization in liver cancer patients: a systematic review and meta-analysis]	2012	Zhong Xi Yi Jie He Xue Bao	10.3736/jcim20121204
